# Supplementary material for: Identification and genetic analysis of candidate genes for resistance against Phytophthora sojae in soybean using a genome-wide association study
Source: Front Plant Sci. 2025 May 2;16:1520999. doi: 10.3389/fpls.2025.1520999 (PMC12081341; doi:10.3389/fpls.2025.1520999)
Supplement: Supplementary file 2 [file Table1.xlsx]

## Sheet: RS
Supplementary Table 1. List of the 205 soybean accessions and survival rates following inoculation with Phytophthora sojae isolates GJ3053 and AD3617
	Accession Name	GJ3053	AD3617	Class				Survival rate (%)	GJ 3053			Survival rate (%)	AD 3617
1	Milyang257	S	S	Elite line				0-20	178			0-20	187
2	NTS1116	S	S	Germplasm				20-40	9			20-40	6
3	PI416937	S	I	Germplasm				40-60	4			40-60	3
4	YS2035-B-91-1-B-1	S	S	Line				60-80	4			60-80	2
5	Toyomusume	S	S	Germplasm				80-100	10			80-100	7
6	Milyang290	S	S	Elite line
7	Suzumaru	S	S	Germplasm				S	<20% survival
8	Milyang319	S	S	Elite line				I	20~80% survival
9	Milyang282	S	S	Elite line				R	>80% survival
10	IT108776	S	S	Germplasm
11	Gly1/4double mutant	S	S	Germplasm
12	HP2-1	I	I	Germplasm
13	Milyang322	S	S	Elite line
14	Milyang378	S	S	Elite line
15	Fiskeby	S	S	Germplasm
16	Blackhawk	R	I	Germplasm
17	OT89-06	S	S	Germplasm
18	L62-667	S	S	Germplasm
19	KAS 102-2	S	S	Germplasm
20	PI 159764	S	S	Germplasm
21	VIR 2978	S	S	Germplasm
22	PI 82183	I	S	Germplasm
23	Shillog	S	S	Germplasm
24	WIR2962	S	S	Germplasm
25	OT94-51	S	S	Germplasm
26	PI 68484-4	S	S	Germplasm
27	RAIKO	S	S	Germplasm
28	JangdanBaekmok	S	S	Variety
29	Gwanggyo	R	S	Variety
30	Jangyupkong	S	S	Variety
31	Hwanggeumkong	S	S	Variety
32	Namcheonkong	R	R	Variety
33	Jangbaegkong	S	S	Variety
34	Milyangkong	S	S	Variety
35	Baegunkong	S	S	Variety
36	Saealkong	R	I	Variety
37	Paldalkong	S	S	Variety
38	Dankyeongkong	S	S	Variety
39	Pokwangkong	S	S	Variety
40	Muhankong	S	S	Variety
41	Janggyeongkong	S	S	Variety
42	Danweonkong	S	S	Variety
43	Jangsukong	S	S	Variety
44	Mallikong	S	S	Variety
45	Samnamkong	I	S	Variety
46	Shinpaldalkong2	S	S	Variety
47	Danbaegkong	S	S	Variety
48	Duyoukong	S	S	Variety
49	Jinpumkong	S	I	Variety
50	Keumgangkong	S	S	Variety
51	Dajangkong	S	S	Variety
52	Alchankong	S	S	Variety
53	Jinpumkong2	S	S	Variety
54	Daewonkong	S	S	Variety
55	Jangmikong	S	S	Variety
56	Sodamkong	S	S	Variety
57	Songhankong	S	S	Variety
58	Ilmikong	S	S	Variety
59	Daehwang	I	S	Variety
60	Jangwon	S	S	Variety
61	Jinmi	S	S	Variety
62	Hojang	S	S	Variety
63	Daemang	S	S	Variety
64	Shingi	S	S	Variety
65	Seonyu	S	S	Variety
66	Daemang2	S	S	Variety
67	Mansu	S	S	Variety
68	Hoban	S	S	Variety
69	Gangil	S	S	Variety
70	Nampung	S	S	Variety
71	Daeyang	S	S	Variety
72	Daewang	S	S	Variety
73	Cheonga	S	S	Variety
74	Daeha1	S	S	Variety
75	Cheonsang	S	S	Variety
76	Manpoong	S	R	Variety
77	Jungmo3003	S	S	Variety
78	Saedanbaek	S	I	Variety
79	Yongpoong	S	S	Variety
80	Uram	S	S	Variety
81	Jungmo3004	S	S	Variety
82	Jungmo3006	I	S	Variety
83	Jungmo3007	S	S	Variety
84	Neulchan	S	S	Variety
85	Jang Yon	S	S	Variety
86	Jungmo3008	S	S	Variety
87	Taeseon	S	S	Variety
88	saegeum	S	S	Variety
89	Jungmo3012	S	S	Variety
90	Geomjeongkong1	S	I	Variety
91	Geomjeongolkong	S	S	Variety
92	Geomjeongkong2	S	S	Variety
93	Ilpumgeomjeongkong	S	S	Variety
94	Seonheukkong	I	S	Variety
95	Jinyul	S	S	Variety
96	Cheongja	S	S	Variety
97	Geomjeongkong3ho	S	S	Variety
98	Geomjeongkong4ho	S	S	Variety
99	Chungdu1ho	S	S	Variety
100	Cheongja2ho	R	R	Variety
101	Geomjeongsaeol	S	S	Variety
102	Ilpumgeomjeong2	I	S	Variety
103	Socheong	S	S	Variety
104	Heugmi	R	R	Variety
105	Dae-heug	S	S	Variety
106	Heugsung	S	R	Variety
107	Geomjeong5	S	S	Variety
108	Socheong2	R	I	Variety
109	Jungmo3005	I	S	Variety
110	Jungmo3009	R	R	Variety
111	Jungmo3011	S	S	Variety
112	Seokyangputkong	S	S	Variety
113	Seonnogkong	S	S	Variety
114	Sinrok	S	S	Variety
115	Danmi	I	S	Variety
116	Dajin	I	I	Variety
117	Milang	S	S	Variety
118	Sang-Won	S	S	Variety
119	Keunolkong	S	S	Variety
120	Daol	S	S	Variety
121	Hanol	S	S	Variety
122	Hwangkeumol	S	S	Variety
123	Chamol	S	S	Variety
124	Jungmo3010	S	S	Variety
125	Jungmo3013	S	S	Variety
126	Bangsa Kong	S	S	Variety
127	Eunhakong	S	S	Variety
128	Namhaekong	S	S	Variety
129	Bukwangkong	S	S	Variety
130	Kwangankong	S	S	Variety
131	Pureunkong	S	S	Variety
132	Hannamkong	S	S	Variety
133	Myeongjunamulkong	S	S	Variety
134	Sobeaknamulkong	R	S	Variety
135	Iksannamul	S	S	Variety
136	Tawonkong	S	S	Variety
137	Somyeongkong	S	S	Variety
138	Paldokong	I	S	Variety
139	Doremikong	S	S	Variety
140	Sowon	S	S	Variety
141	Saebyeolkong	I	S	Variety
142	Sohokong	S	S	Variety
143	Sorok	S	S	Variety
144	Dagi	S	S	Variety
145	Dachae	S	S	Variety
146	Sunam	S	S	Variety
147	Anpyeong	S	S	Variety
148	Bosug	S	S	Variety
149	Sojin	S	S	Variety
150	Wonkwang	S	S	Variety
151	Hoseo	S	S	Variety
152	Galchae	S	S	Variety
153	Sohwang	S	S	Variety
154	Shingang	S	S	Variety
155	Jungmo 3002	S	S	Variety
156	Sowon2010	S	S	Variety
157	Joyang1	S	S	Variety
158	Soyeon	S	S	Variety
159	20HP01	S	S	Line
160	20HP02	S	I	Line
161	20HP03	S	S	Line
162	20HP04	S	S	Line
163	20HPO04	S	S	Line
164	20HPO09	S	S	Line
165	20PYTS08	S	S	Elite line
166	Kkari1	S	S	Variety
167	Daejang	S	S	Variety
168	Saedeul	S	S	Variety
169	Seum	S	S	Variety
170	Sinbaram	I	S	Variety
171	Nogchae	S	S	Variety
172	Sokang	S	S	Variety
173	Wonhwang	S	S	Variety
174	Jangki	S	S	Variety
175	Jonam	I	S	Variety
176	Taekwangkong	S	S	Variety
177	Daepung	S	S	Variety
178	Jinpung	S	S	Variety
179	Seonpung	S	S	Variety
180	Daepung2	S	S	Variety
181	Daechan	S	S	Variety
182	Pyeongwon	S	S	Variety
183	Cheongja3	S	S	Variety
184	Cheongmin	S	S	Variety
185	Socheongja	S	S	Variety
186	Cheongja4	S	S	Variety
187	Taecheong	R	S	Variety
188	Cheongja5	S	S	Variety
189	Miso	S	R	Variety
190	Cheongyeop	S	S	Variety
191	Saeol	S	S	Variety
192	Jangol	S	S	Variety
193	Duruol	S	S	Variety
194	Uriol	S	S	Variety
195	Seonyu2	S	S	Variety
196	Danmi2	S	S	Variety
197	Nokwon	S	S	Variety
198	Pungsonnamulkong	I	S	Variety
199	Pungwon	S	S	Variety
200	Sinhwa	S	S	Variety
201	Haepum	S	S	Variety
202	Haewon	S	S	Variety
203	Aram	S	S	Variety
204	Wonheug	S	S	Variety
205	Milyang356	I	S	Elite line
